# Supplementary material for: Identification of SARS-CoV-2 Vaccine Epitopes Predicted to Induce Long-Term Population-Scale Immunity
Source: Cell Rep Med. 2020 Jun 8;1(3):100036. doi: 10.1016/j.xcrm.2020.100036 (PMC7276303; doi:10.1016/j.xcrm.2020.100036)
Supplement: Table S5. Prioritized List of Sixty-five 33-mer Peptide Sequences Enriched for Population-Scale Immunity, Related to Figure 1 and Table 1 [file mmc6.xlsx]

## Sheet: Sheet1
Gene Position	Epitope	HLA Class I	HLA Class I Bound	HLA Class II	HLA Class II Bound	Dissimilarity Score	Conservation Score	T Cell Score	B cell Score
ORF1ab_3619	IAMSAFAMMFVKHKHAFLCLFLLPSLATVAYFN	0.985745	74	0.820795	24	0.82	0.961529	3.58577	NA
ORF1ab_2331	YILFTRFFYVLGLAAIMQLFFSYFAVHFISNSW	0.975638	70	0.694206	16	0.83	0.966129	3.46623	NA
ORF1ab_2354	FAVHFISNSWLMWLIINLVQMAPISAMVRMYIF	0.991501	80	0.55262	14	0.95	0.969474	3.46358	NA
ORF1ab_3057	VTCLAYYFMRFRRAFGEYSHVVAFNTLLFLMSF	0.983887	82	0.640924	11	0.87	0.965711	3.45719	NA
M_87	LVGLMWLSYFIASFRLFARTRSMWSFNPETNIL	0.979241	66	0.704317	12	0.755967	0.931183	3.37071	0.628844
ORF1ab_3123	LAHIQWMVMFTPLVPFWITIAYIICISTKHFYW	0.974131	75	0.343349	9	0.99	0.982855	3.29102	NA
ORF1ab_4978	TVVIGTSKFYGGWHNMLKTVYSDVENPHLMGWD	0.965561	53	0.624995	10	0.72	0.95693	3.26461	NA
ORF1ab_3804	FRLTLGVYDYLVSTQEFRYMNSQGLLPPKNSID	0.965937	47	0.544514	10	0.71	0.96362	3.17989	NA
ORF1ab_3783	YCFLGYFCTCYFGLFCLLNRYFRLTLGVYDYLV	0.966394	52	0.439118	9	0.82	0.951075	3.17924	NA
ORF1ab_5147	MMILSDDAVVCFNSTYASQGLVASIKNFKSVLY	0.964087	47	0.608458	21	0.65	0.951493	3.1741	NA
ORF3a_119	NFVRIIMRLWLCWKCRSKNPLLYDANYFLCWHT	0.979823	63	0.464987	15	0.8	0.905268	3.15385	NA
ORF1ab_6417	RLYLDAYNMMISAGFSLWVYKQFDTYNLWNTFT	0.991974	73	0.484278	12	0.7	0.947312	3.12552	NA
ORF1ab_1799	QQESPFVMMSAPPAQYELKHGTFTCASEYTGNY	0.947863	51	0.547269	9	0.64	0.95693	3.09197	NA
ORF1ab_3196	DVLLPLTQYNRYLALYNKYKYFSGAMDTTSYRE	0.966489	60	0.364877	10	0.78	0.975329	3.08597	NA
ORF1ab_6658	RSQMEIDFLELAMDEFIERYKLEGYAFEHIVYG	0.905264	32	0.594408	8	0.61	0.951493	3.06605	NA
ORF1ab_1624	DDTLRVEAFEYYHTTDPSFLGRYMSALNHTKKW	0.969176	57	0.380902	3	0.79	0.901314	3.03939	NA
S_882	ITSGWTFGAGAALQIPFAMQMAYRFNGIGVTQN	0.959573	60	0.769476	11	0.505671	0.799283	3.034	1.11241
ORF1ab_2562	SQLMCQPILLLDQALVSDVGDSAEVAVKMFDAY	0.95185	47	0.539846	3	0.55	0.957348	3.00325	NA
ORF1ab_5027	SLVLARKHTTCCSLSHRFYRLANECAQVLSEMV	0.966146	55	0.415778	11	0.66	0.948984	2.99205	NA
ORF1ab_5028	LVLARKHTTCCSLSHRFYRLANECAQVLSEMVM	0.966146	55	0.415778	11	0.66	0.948984	2.99205	NA
ORF1ab_5029	VLARKHTTCCSLSHRFYRLANECAQVLSEMVMC	0.966146	55	0.415778	11	0.66	0.948984	2.99205	NA
ORF1ab_5974	MTYRRLISMMGFKMNYQVNGYPNMFITREEAIR	0.930847	54	0.370889	11	0.73	0.959857	2.98876	NA
ORF1ab_4100	QVVDADSKIVQLSEISMDNSPNLAWPLIVTALR	0.907533	29	0.593663	8	0.51	0.971565	2.98458	NA
ORF1ab_4622	GVPVVDSYYSLLMPILTLTRALTAESHVDTDLT	0.95043	38	0.615165	6	0.45	0.95233	2.97149	NA
ORF1ab_5258	AYPLTKHPNQEYADVFHLYLQYIRKLHDELTGH	0.968456	55	0.448914	8	0.63	0.925568	2.97033	NA
ORF1ab_2251	GVLMSNLGMPSYCTGYREGYLNSTNVTIATYCT	0.910266	41	0.615897	10	0.48	0.945639	2.94874	NA
ORF1ab_6122	YFVKIGPERTCCLCDRRATCFSTASDTYACWHH	0.896589	42	0.403513	10	0.67	0.953166	2.92148	NA
ORF1ab_6123	FVKIGPERTCCLCDRRATCFSTASDTYACWHHS	0.896589	42	0.403513	10	0.67	0.953166	2.92148	NA
ORF1ab_2183	TRSTNSRIKASMPTTIAKNTVKSVGKFCLEASF	0.812302	25	0.669057	9	0.46	0.97951	2.91941	NA
ORF1ab_5694	IVVFDEISMATNYDLSVVNARLRAKHYVYIGDP	0.904511	33	0.428213	3	0.62	0.958184	2.90915	NA
M_15	KLLEQWNLVIGFLFLTWICLLQFAYANRNRFLY	0.966596	59	0.29186	2	0.764182	0.878495	2.90113	0.683982
M_38	AYANRNRFLYIIKLIFLWLLWPVTLACFVLAAV	0.968649	67	0.157714	5	0.88	0.889901	2.90079	NA
ORF1ab_5304	TSRYWEPEFYEAMYTPHTVLQAVGACVLCNSQT	0.933482	52	0.434374	8	0.59	0.934767	2.89395	NA
S_1205	KYEQYIKWPWYIWLGFIAGLIAIVMVTIMLCCM	0.973115	64	0.29186	2	0.81	0.817933	2.89209	NA
ORF1ab_3732	SMWALIISVTSNYSGVVTTVMFLARGIVFMCVE	0.971385	65	0.390187	9	0.58	0.953166	2.89008	NA
ORF1ab_1245	ETKFLTENLLLYIDINGNLHPDSATLVSDIDIT	0.917813	34	0.517278	7	0.48	0.971147	2.88866	NA
ORF1ab_473	IAIILASFSASTSAFVETVKGLDYKAFKQIVES	0.759604	29	0.795331	15	0.35	0.961529	2.87022	NA
ORF1ab_536	FASEAARVVRSIFSRTLETAQNSVRVLQKAAIT	0.897492	33	0.626633	9	0.39	0.944385	2.85642	NA
ORF1ab_3698	RTVYDDGARRVWTLMNVLTLVYKVYYGNALDQA	0.966818	60	0.251557	7	0.68	0.95693	2.85453	NA
ORF1ab_4241	MVLGSLAATVRLQAGNATEVPANSTVLSFCAFA	0.852592	34	0.629996	13	0.42	0.946476	2.85088	NA
S_252	GDSSSGWTAGAAAYYVGYLQPRTFLLKYNENGT	0.95664	53	0.688936	15	0.479507	0.711971	2.83705	0.755696
ORF1ab_3396	NFTIKGSFLNGSCGSVGFNIDYDCVSFCYMHHM	0.902727	43	0.482552	2	0.52	0.929331	2.83462	NA
ORF1ab_220	DFIDTKRGVYCCREHEHEIAWYTERSEKSYELQ	0.935397	40	0.407857	1	0.51	0.976583	2.82714	NA
ORF1ab_4148	ALRQMSCAAGTTQTACTDDNALAYYNTTKGGRF	0.863023	27	0.49578	3	0.48	0.971147	2.81399	NA
S_339	GEVFNATRFASVYAWNRKRISNCVADYSVLYNS	0.983161	55	0.364987	8	0.690305	0.772186	2.81064	1.42388
ORF1ab_6970	TEHSWNADLYKLMGHFAWWTAFVTNVNASSSEA	0.861605	49	0.204212	4	0.79	0.952748	2.80892	NA
S_673	SYQTQTNSPRRARSVASQSIIAYTMSLGAENSV	0.945161	47	0.407857	1	0.59632	0.854313	2.80365	1.45379
S_129	KVCEFQFCNDPFLGVYYHKNNKSWMESEFRVYS	0.984555	58	0.389882	9	0.596116	0.829558	2.80011	1.1362
ORF3a_33	ATIPIQASLPFGWLIVGVALLAVFQSASKIITL	0.962445	54	0.326948	6	0.6	0.904659	2.79567	NA
ORF7A_67	CPDGVKHVYQLRARSVSPKLFIRQEEVQELYSP	0.950139	49	0.217002	7	0.65	0.979472	2.79412	NA
ORF1ab_3946	SEFSSLPSYAAFATAQEAYEQAVANGDSEVVLK	0.784634	33	0.615646	10	0.42	0.967384	2.79126	NA
ORF1ab_593	NNLVVMAYITGGVVQLTSQWLTNIFGTVYEKLK	0.879488	37	0.545071	5	0.43	0.935603	2.78631	NA
ORF3a_204	HSYFTSDYYQLYSTQLSTDTGVEHVTFFIYNKI	0.962687	51	0.423242	9	0.47	0.921386	2.78103	NA
S_53	DLFLPFFSNVTWFHAIHVSGTNGTKRFDNPVLP	0.85	34	0.471732	9	0.595461	0.813333	2.73086	1.29984
S_1030	SECVLGQSKRVDFCGKGYHLMSFPQSAPHGVVF	0.887664	41	0.512273	4	0.463895	0.837419	2.70125	1.0102
N_82	DQIGYYRRATRRIRGGDGKMKDLSPRWYFYYLG	0.950715	45	0.190189	6	0.61	0.893548	2.64694	NA
S_762	QLNRALTGIAVEQDKNTQEVFAQVKQIYKTPPI	0.811281	35	0.525929	7	0.442309	0.791254	2.57077	1.2306
S_165	NCTFEYVSQPFLMDLEGKQGNFKNLREFVFKNI	0.842567	36	0.356255	8	0.388875	0.868949	2.45665	1.19265
S_1081	ICHDGKAHFPREGVFVSNGTHWFVTQRNFYEPQ	0.909343	41	0.0804723	2	0.620291	0.81233	2.42244	1.57547
N_305	AQFAPSASAFFGMSRIGMEVTPSGTWLTYTGAI	0.875185	40	0.0639327	1	0.46	0.906452	2.30949	NA
S_490	FPLQSYGFQPTNGVGYQPYRVVVLSFELLHAPA	0.896181	36	0.134143	1	0.508068	0.758053	2.29644	1.57163
S_806	LPDPSKPSKRSFIEDLLFNKVTLADAGFIKQYG	0.794217	23	0.264766	4	0.410204	0.804301	2.27349	1.30587
S_394	NVYADSFVIRGDEVRQIAPGQTGKIADYNYKLP	0.828821	26	0.208164	2	0.407101	0.788829	2.23292	1.5685
S_462	KPFERDISTEIYQAGSTPCNGVEGFNCYFPLQS	0.747504	27	0.186751	5	0.50657	0.767336	2.20816	1.2933
S_445	VGGNYNYLYRLFRKSNLKPFERDISTEIYQAGS	0.880419	34	0.106355	4	0.416771	0.772186	2.17573	1.69085
